# Supplementary material for: Community resilience indicators to inform geospatial health analyses: curating the resilience domain of the North Carolina multi-stressors database (NCMSD)
Source: Front Public Health. 2026 Jun 3;14:1821678. doi: 10.3389/fpubh.2026.1821678 (PMC13274430; doi:10.3389/fpubh.2026.1821678)
Supplement: Supplementary file 2 [file Table_1.xlsx]

## Sheet: S1
Table S1. Variables that were considered for the resilience domain though not included in the prioritized dataset. Indicators are listed alongside descriptions, their geospatial scale, data type, percent missingness, and rationale for exclusion in the prioritized list of indicators capturing resilience across NC.
Indicator	Description	Geospatial Scale		Data Type		Missingness (%)	Rationale for excluding
		Census tract	County	Continuous	Categorical
Hospital Proximity	Proximity to hospitals (5km centroid radius)	x		x		0.21	High missingness
Primary Care Workforce	Primary care providers per 100,000 population		x	x		0	Captured by “Medical Practitioners”
Prenatal Care	Percent of mothers receiving on-time prenatal care		x	x		0	Low variation across counties, not informative
Access to Healthy Foods	Percentage of population who are low-income and do not live close to a grocery store, 2019.		x	x		0	Captured by “Food Access” which as at the census tract level
Food desert	Predicted to be a food desert based on USDA definition	x			x	0.07	Captured by “Food Access” which is continous
Smoking	Model-based estimate of percentage of adults who have smoked ≥100 cigarettes in their lifetime and currently smoke every day or some days	x		x		0.01	Doesn’t adequately capture resilience
Mental Distress	Percentage of adults reporting 14 or more days of poor mental health per month (age-adjusted)		x	x		0	Low variation across counties
Suicide	Number of deaths due to suicide per 100,000 population.		x	x		0	Doesn’t adequately capture resilience
Religious	Percentage of the population that do not affiliate with a religion	x		x		0.01	Doesn’t adequately capture resilience
Social Mobility	Mean household income rank for children whose parents were at the 25th percentile of the income.	x		x		0.02	Poor ability to interpret due to values in unexpected range and potential errors in coding
Displacement	Composite score of taxes, federal poverty level, median rent index, rent as a percent of income, and poverty level change.		x	x	x	0	Composite and categorical variable is challenging to intrepret
Gentrification	Composite score of median household index, Bachelors degree index, White geographic mobility index, White population index, home value index, geographic mobility index.		x	x	x	0	Doesn’t adequately capture resilience
Self Employed	Percent of population 16 years and over self-employed	x		x		0.01	Doesn’t adequately capture resilience
Unpaid Labor	Percent of population 16 years and over working as an unpaid family member	x		x		0.01	Doesn’t adequately capture resilience and low variability across census tracts
Credit Insecurity	Index of credit insecurity based on composite of credit utilization and mobility factors		x	x		0	Composite variable is challenging to intrepret
Household Income Ratio	Ratio of household income at the 80th percentile to income at the 20th percentile		x	x		0	Captured by "Income inequality" which is measured at the census tract level
Poverty Incarceration	Fraction of children born in 1978-1983 birth cohorts with parents at the 25th percentile of the national income distribution who were incarcerated on April 1st, 2010.	x		x		0.02	Poor ability to interpret due to values in unexpected range and potential errors in coding
Prison Population	Percent of population living in correctional facilities		x	x		0	Low variably because high in census tracts with prisons, low in census tracts without prisons
Firearm Fatalities	Number of deaths due to firearms per 100,000 population.		x	x		0	Doesn’t adequately capture resilience
homicide Rate	Homicide death rate per 100,000 population.		x	x		0	Doesn’t adequately capture resilience
Violent Crime Rate	Violent crime rate per 100,000 population.		x	x		0	Doesn’t adequately capture resilience
Kitchens	Percent of occupied housing units lacking complete kitchen facilities	x		x		0.01	Does not capture resiliency as outliers such as census tracts with universities and military facilities
Plumbing	Percent of occupied housing units lacking complete plumbing facilities	x		x		0.01	Low overall percentages across NC and low variability
Overcrowded	Percent of occupied housing units with >1 occupant per room	x		x		0.01	Does not capture resiliency as outliers such as census tracts with universities and military facilities
Net Energy Return	Average net income as a fraction of energy expenses	x		x		0.01	Captured by "Energy affordability" and easier to intrepret
Parks	Number and area of parks in each census tract	x		x		0	Captured by "Greenspace"
Waterbody	Percent of tract that intersects an impaired/impacted watershed at the HUC12 level	x		x		0.01	Does not capture resiliency as outliers such as census tracts with universities and military facilities
One vehicle	Percentage of households with one vehicle available	x		x		0.01	Captured by inversion of "No vehicles"
Multiple vehicles	Percentage of households with greater than one vehicles available	x		x		0.01	Captured by inversion of "No vehicles"
Census Response (2010)	Percentage of households responding to 2010	x		x		0.22	Doesn’t adequately capture resilience
Inactive voters	Percentage of inactive voters (defined differently by state?)	x		x		0.01	Captured by "Voter Turnout 2020" and not as clearly defined

## Sheet: S2
Table S2. Summary statistics for included resiliency indicators within the NCMSD resilience domain.
Resiliency Indicator	Non-missing census tracts (N)	Missing census tracts (N)	Percent missing census tracts (%)	Mean	Standard deviation	min	25th percentile	median	75th percentile	max	IQ Range
health_insurance	2169	26	1.18451	82.3318	5.64708	55.3	79.1	82.9	86.3	93.5	7.2
internet_access	2195	0	0	79.4724	12.6893	29.7	70.8	80.8	89.7	100	18.9
hospital_beds	2104	91	4.14579	27.0275	13.9103	2.82	19.81	25.56	28.69	87.46	8.88
civic_and_social_organizations	2169	26	1.18451	0.518293	0.745536	0	0.125865	0.339386	0.670241	11.5962	0.544376
owner_occupied_homes	2166	29	1.32118	56.8808	20.0071	0	43.6226	59.865	71.445	97.68	27.8224
medical_practitioners	2170	25	1.13895	19.5765	16.1138	0	7.97464	16.4086	27.19	122.69	19.2154
greenspace	2183	12	0.546697	35.4788	40.0948	0	0	15.43	79.46	100	79.46
walkability	2192	3	0.136674	7.40727	3.30586	1	4.9675	6.79	9	19.5	4.0325
computer_access	2165	30	1.36674	94.5712	4.81068	49.37	92.49	95.62	98.1091	100	5.61912
youth_engagement	1703	492	22.4146	82.0891	16.8954	0	74.1117	86.3033	94.8983	100	20.7867
gender_pay_equity	2195	0	0	0.822271	0.0583984	0.475	0.785	0.815	0.855	1.1	0.07
religious_organizations	2169	26	1.18451	2.23419	1.59735	0	1.26775	1.94137	2.84662	24.5776	1.57887
public_transit	2003	192	8.74715	1.74431	1.8938	0	0	1	3.35	6.1	3.35
bikability	2008	187	8.51936	25.2347	14.4968	1	16	25	31	95	15
voter_turnout_2020	2195	0	0	59966.7	9833.44	35827.7	52469.7	59792.8	66826.5	88412.1	14356.8
library_access	2195	0	0	17.4341	27.2879	0	0	0	31.2313	100	31.2313
mental_health	2169	26	1.18451	85.5455	3.01591	70.4	83.7	85.4	87.7	93.4	4
food_access	2195	0	0	86.1212	2.37579	79	85	86	88	90	3
lack_binge_drinking	2169	26	1.18451	83.9623	2.58154	68.8	82.5	84.1	85.5667	90.6	3.06667
non_smoking	2169	26	1.18451	81.5148	5.21673	60	77.9667	81.2	85.4	93.1	7.43333
physical_activity	2169	26	1.18451	75.4203	6.78564	47.7333	71.1667	75.5667	80.5667	88.8	9.4
adequate_sleep	2169	26	1.18451	66.7935	4.32259	50	64.2	67.2	69.8	76.9	5.6
non_disabled	2166	29	1.32118	86.0442	5.56923	66.3	82.2	86.1	90.375	100	8.175
school_performance	2195	0	0	80.684	14.0052	21.43	73.825	84.615	90.695	100	16.87
school_attendance	2195	0	0	84.1822	3.86976	68.32	81.4	84.98	87.55	90.93	6.15
employment	2166	29	1.32118	94.032	4.04604	65.9	92.1	94.95	96.8	100	4.7
economic_diversity	2170	25	1.13895	74.3341	6.66736	0	71.24	75.3831	78.805	100	7.565
income_equality	2170	25	1.13895	57.136	6.15379	31.17	53.3525	57.77	61.36	78.01	8.0075
residential_desegregation	2194	1	0.0455581	63.2181	8.06255	31.1	57.53	62.25	69.31	91.5	11.78
housing_affordability	1704	491	22.369	70.923	11.3124	0	64.5543	72.6617	79.0388	100	14.4845
smartphone_access	2166	29	1.32118	86.6521	7.66684	52.51	82.0437	87.4649	92.4247	100	10.3809
non_mobile_homes	2166	29	1.32118	88.1377	13.4916	27.3957	80.19	93.7533	99.4275	100	19.2375
housing_age	2167	28	1.27563	58.8908	22.3666	0	43.855	59.76	75.035	100	31.18
energy_affordability	2166	29	1.32118	97.4024	1.09943	91.1358	96.816	97.5612	98.1856	99.4516	1.36962
vehicle_access	2166	29	1.32118	93.9863	6.90764	0	92.05	96.04	98.13	100	6.08
